# Supplementary material for: Multi-Endpoint Toxicological Assessment of Chrysin Loaded Oil-in-Water Emulsion System in Different Biological Models
Source: Nanomaterials (Basel). 2024 Jun 8;14(12):1001. doi: 10.3390/nano14121001 (PMC11206519; doi:10.3390/nano14121001)
Supplement: Supplementary file 1 [file nanomaterials-14-01001-s001.zip]

Archive with 1 entries (1 files):
- nanomaterials-3000838-supplementary.pdf
